# Supplementary material for: DNA methylation–independent long-term epigenetic silencing with dCRISPR/Cas9 fusion proteins
Source: Life Sci Alliance. 2022 Mar 14;5(6):e202101321. doi: 10.26508/lsa.202101321 (PMC8921183; doi:10.26508/lsa.202101321)
Supplement: Supplementary file 1 [file LSA-2021-01321_TableS1.xlsx]

## Sheet: Sheet1
sgRNAs	Target sequence	Remarks
sgGFP-1	GGCCACAAGTTCAGCGTGTC	Promoter targeting sgRNA for epigenetic repression
sgGFP-2	GGGCACGGGCAGCTTGCCGG	Promoter targeting sgRNA for epigenetic repression
sgGFP-3	CACGGGGCCGTCGCCGATGG	Promoter targeting sgRNA for epigenetic repression
sgControl	CGTACGATCTCGTAAACGCG	Control sgRNA
sgLefty1_promoter	CTGTCCTGAATGTCCTAATT	Promoter targeting sgRNA for epigenetic repression
sgFgf5-promoter 1	GGGTAAAGAGTGAGTTGGCT	Promoter targeting sgRNA for epigenetic repression
sgFgf5-promoter 2	GGTACGGGGAGGGAGCGCCG	Promoter targeting sgRNA for epigenetic repression
sgFgf5-promoter 3	ACCCGCGCCTCCTAGGAACC	Promoter targeting sgRNA for epigenetic repression
sgCD8b-promoter 1	CCCAAGGGTCTGCGCTCCCG	Promoter targeting sgRNA for epigenetic repression
sgCD8a-promoter 1	TCGAGCCAAGCAGCGTCCTG	Promoter targeting sgRNA for epigenetic repression
sgCD8a-promoter 2	ACGTTACCGTCTTCCATCTG	Promoter targeting sgRNA for epigenetic repression
sgFGF5-Nanopore_upstream1	AAATCATACTTGACACCCTG	Nanopore DNA methylation sequencing
sgFGF5-Nanopore_upstream2	TTGCCGAGTTGGAAGAACTG	Nanopore DNA methylation sequencing
sgFGF5-Nanopore_downstream1	AATATAGTTCATTAGAACAG	Nanopore DNA methylation sequencing
sgFGF5-Nanopore_downstream2	TTTCCACAATACCCTAAGCA	Nanopore DNA methylation sequencing
psgDNMT1-1	A TCA ATC AGT GGT GGC TCA G	sgRNA was cloned into addgene plasmid px459, for DNMT1 Knockout
psgDNMT1-2	C GCC CAG TTT GTA GTG AGC C	sgRNA was cloned into addgene plasmid px459, for DNMT1 Knockout
psgDNMT3A-1	A TGT GCC AGA ACT GTA AGG T	sgRNA was cloned into addgene plasmid px459, for DNMT3A Knockout
psgDNMT3A-2	G CTT ACC AGT ATG ACG ACG A	sgRNA was cloned into addgene plasmid px459, for DNMT3A Knockout
psgDNMT3B-1	C ATG TGC AGG AGT ACC CTG	sgRNA was cloned into addgene plasmid px459, for DNMT3B Knockout
psgDNMT3B-2	G AGC CAG GAT GGA GAT CAG G	sgRNA was cloned into addgene plasmid px459, for DNMT3B Knockout
Primers	Sequences	Application
IVT_mRNA_F	GCTAATACGACTCACTATAGGGCCACCATGGACAAGAAGTACTCCATTG	PCR for IVT mRNA
IVT_mRNA_R	TTT TTT TTT TTT TTT TGG TTT ATT CCC CCG TTT AAA CTC ATT ACT AAC CGG T	PCR for IVT mRNA
Lefty1_F	ACC TGG AGC TCA CAC AAG TT	qRT-PCR primer to quantify lefty1 repression
Lefty1_R	TGC AGG TCC AGG TAC ATC TC	qRT-PCR primer to quantify lefty1 repression
Gapdh_F	ACTCCACTCACGGCAAATTC	qRT-PCR primer for normalization
Gapdh_R	GGATGCAGGGATGATGTTCT	qRT-PCR primer for normalization
DNMT1_F	GCA AGC ACA TCT AGG AGG CG	PCR primer to determine DNMT3A knockout
DNMT1_R	ATG GCC ACC GTT TCA GAG AAC	PCR primer to determine DNMT3A knockout
DNMT3A_F	TGC TTT GTC TTG GGG CAG AGC AT	PCR primer to determine DNMT3A knockout
DNMT3A_R	TAG CAG TTC CAG GGG TCT TCC	PCR primer to determine DNMT3A knockout
DNMT3B_F	ATG CAG CTG TTC ACC TAA GGT	PCR primer to determine DNMT3B knockout
DNMT3B_R	GGA GGC AAT CCT TGG CTA CAC	PCR primer to determine DNMT3B knockout
BS-GFP_F	ATTTAYGGTAAGTTGATTTTGAAGTTTATTTG	Bisulfite conversion PCR, work with primer BS-GFP_R
BS-GFP_R	ATCACRAACTCCAACAAAACCATATAATC	Bisulfite conversion PCR
BS-Oct4_F	AGG AGT GGT TTT AGA AAT AAT TGG	Bisulfite conversion PCR, work with primer BS-GFP_R
BS-Fgf5_F	AGA TGG TAG GGG TTA GTA ATT TGG AA	Bisulfite conversion PCR
BS-Fgf5_R	AAA AAA CAA AAA CAA ACT CAT TCT TC	Bisulfite conversion PCR
ChIP-GFP_F	AGG AGC TGT TCA CCG GGG T	ChIP-qPCR to determine H3K9me3
ChIP-GFP_R	GGG CAG CTT GCC GGT GGT	ChIP-qPCR to determine H3K9me3
